# Supplementary material for: DNA methylation profiling for molecular classification of neuroblastoma
Source: Clin Epigenetics. 2025 Jul 27;17:131. doi: 10.1186/s13148-025-01936-7 (PMC12297820; doi:10.1186/s13148-025-01936-7)
Supplement: Supplementary file 2 — Additional file2 (XLSX 21 kb) [file 13148_2025_1936_MOESM2_ESM.xlsx]

## Sheet: S Tab 1
Supplemental Table 1. SNP microarray-based profiles according to Caren et al. 2010 of samles in the Local cohort with methylation classification with CS>0.9.
NB Sublass	Num. Only.1	Oth. Segm.2	17q not NMA nor 11q	MNA	MNA + 11q del	11q del
TMM neg, n (%)	17 (63)	5 (19)	4 (15)	1 (4)	-	-
MYCN type, n (%)	-	-	2 (8)	21 (81)	1 (4)	2 (8)
TMM pos, n (%)	-	-	-	-	-	7 (100)
1Numerical abberations only (i.e. whole chromosome gains and/or losses)
2Segmental abberations only that do not include MNA/11q del/17q gain
Num, Numerical; Oth. Segm., Other Segmetal; MNA, MYCN Amplified; del, deletion

## Sheet: S Tab 2
Supplemental Table 2. CNP plots for pairs of samples analyzed with more than one array in the local cohort.
Pair	Primary or Relapse Sample	Comment on CNP plots	MYCN status	MYCN estimate by conumee 2.0
1	Primary and Relapse	Similar CNP profiles.	Amplified	>0.5
2	Primary and Relapse	New genomic events in relapse: see chr 5, chr 15, and chr 22	Amplified	>0.5
3	Primary and Relapse	New genomic events in relapse: see changes chr 1 and 19. There are also new changes (segmental loss at chr 15p)	Amplified	>0.5
4	Primary and Relapse	New genomic events in relapse: see chr 7, chr 17, and chr 11).	Not amplified	<0.5
5	Relapses only 1	New genomic events in relapse: both deletions and amplifications (chr 2, 5, 6, 10, 12, 19, and 20)	Amplified	>0.5
6	Relapses only 1	Similar CNP plots. First two samples are taken within 1 week in time.	Not amplified	<0.5
7	Primary and Primary 1	Genomic difference is seen: see chr. 6 and 11. Different DNA preparations were used for 450K array analysis (left), and EPCv1 array analysis (right).	Amplified	>0.5
8	Primary and Primary 1	Genomic difference is seen (deletion of chromosome 7 is seen in one sample only). No MYCN amplification is visible on CNA plot, in contrast to the classification into MYCN type. Different DNA preparations were used for 450K array analysis (left), and EPICv1 array analysis (right).	Not amplified	<0.5
9	Primary and Primary 1	Similar CNP plots for both samples. An overall flat CNA profile is in accordance with other data for this sample. Same DNA preparation was used for 450K array analysis (left), and EPCv1 array analysis (right).	Not amplified (MYC Amp)	<0.5
1DNA for methylation arrays were extracted from different parts of the same tumour and represents tumour heterogeneity. This applies to pairs 7-8, and the first two samples of pair 6.
CNP, copy number prediction

## Sheet: S Tab 3
Supplemental Table 3. Evaluation of CNP plots from primary and relapse sample in the TARGET cohort.
TARGET Pair	TARGET Identifier	Comment on CNP Plots	MYCN status (of primary tumour)	MYCN estimate by conumee 2.0 (was similar for primary and relapse sample)
1	PAPVEB	New genomic events in relapse: exemplified by segmental changes in chr 6, 9, 11, 12, 22.	Not Amplified	<0.5
2	PARBAJ	New genomic events in relapse: exemplified by wcl 3 changed into segmental losses on chr 3	Not Amplified	<0.5
3	PARHAM	New genomic events in relapse: exemplified by change in chromosome 12.	Not Amplified	<0.5
4	PASGAP	New genomic events in relapse: exemplified by segmental gain chr 6p in relapse and segmental losses at chr 16, 17, and 20)	Not Amplified	<0.5
5	PASHFA	New genomic events in relapse: examplified by segmental gains at chr7, and 17, and segmental losses chr 11 and 19)	Amplified	>1
6	PASNPG	Profiles are similar.	Not Amplified	<0.5
7	PATNKP	New genomic events in relapse: examplified by segmental gain at chr 18 and segmental loss at chr 9, 11, 12, and 16.	Not Amplified	<0.5
8	PATYIL	New genomic events in relapse: examplified by wcg 7, and segmental changes at chr 14 and 17	Not Amplified	<0.5
9	PAUDDK	New genomic events in relapse: examplified by segmental changes at chr 1 and 2.	Not Amplified	<0.5
CNP, copy number prediction; wcl, whole chromosome loss; wcg, whole chromosome gain.
